# Supplementary material for: Social Isolation Activates Dormant Mammary Tumors, and Modifies Inflammatory and Mitochondrial Metabolic Pathways in the Rat Mammary Gland
Source: Cells. 2023 Mar 21;12(6):961. doi: 10.3390/cells12060961 (PMC10047513; doi:10.3390/cells12060961)
Supplement: Supplementary file 1 [file cells-12-00961-s001.zip]

Archive with 1 entries (1 files):
- cells-2176292-supplementary.pdf
